# Supplementary material for: Mycoremediation of Petroleum-Contaminated Soil Using Native Ganoderma and Trametes Strains from the Ecuadorian Amazon
Source: J Fungi (Basel). 2025 Sep 2;11(9):651. doi: 10.3390/jof11090651 (PMC12470330; doi:10.3390/jof11090651)
Supplement: Supplementary file 1 [file jof-11-00651-s001.zip]

Archive with 1 entries (1 files):
- jof-3755468-supplementary.pdf
